# Supplementary material for: Tungsten Oxide-Mediated Photocatalytic Silver Enhancement in a QCM Immunosensor for Alpha-Fetoprotein Detection
Source: Biosensors (Basel). 2025 Nov 2;15(11):728. doi: 10.3390/bios15110728 (PMC12650396; doi:10.3390/bios15110728)
Supplement: Supplementary file 1 [file biosensors-15-00728-s001.zip]

Archive with 1 entries (1 files):
- biosensors-3902768-supplementary.pdf
